# Supplementary material for: Status Quo and Trends of Intra-Arterial Therapy for Brain Tumors: A Bibliometric and Clinical Trials Analysis
Source: Pharmaceutics. 2021 Nov 6;13(11):1885. doi: 10.3390/pharmaceutics13111885 (PMC8625566; doi:10.3390/pharmaceutics13111885)
Supplement: Supplementary file 1 [file pharmaceutics-13-01885-s001.zip]

Archive with 1 entries (1 files):
- pharmaceutics-1408064-supplementary.pdf
